# Supplementary material for: The Development of the Davis Food Glycopedia—A Glycan Encyclopedia of Food
Source: Nutrients. 2022 Apr 14;14(8):1639. doi: 10.3390/nu14081639 (PMC9032246; doi:10.3390/nu14081639)
Supplement: Supplementary file 1 [file nutrients-14-01639-s001.zip]

Archive with 1 entries (1 files):
- nutrients-1652477-supplementary.pdf
